# Supplementary material for: Gene expression profiling in peanut using high density oligonucleotide microarrays
Source: BMC Genomics. 2009 Jun 12;10:265. doi: 10.1186/1471-2164-10-265 (PMC2703657; doi:10.1186/1471-2164-10-265)
Supplement: Additional file 2 — Pod abundant transcripts compared to all other tissues. The data provided represent the list of differentially expressed pod abundant transcripts. GO mapping and annotation of probe sequences was performed by Blast2go tool (version 2.2.3). [file 1471-2164-10-265-S2.csv]

Table 2. List of differentially expressed pod transcripts. GO mapping and annotation of probe sequences was performed by Blast2go tool (version 2.2.3).
More Abundant in Pod compared to All Tissues					Mean Fold Change
Probe ID	Gene ID	Annotation (Swiss-Prot)	GO Biological Process ID	EC #	Leaf	Stem	Peg	Root
AH10955	gi|115597412	UTP--glucose-1-phosphate uridylyltransferase	GO:0008152	EC:2.7.7.9,	2.2	3.3	4.5	3.6
AH11891	gi|149215574	HVA22-like protein a			2.9	2.4	1.9	3.1
AH14230	gi|126164999	Solute carrier family 40 member 1	GO:0006725		8.2	13.5	13.8	10.1
AH15490	TC101953	Cystathionine beta-lyase, chloroplast precursor	GO:0016310;GO:0008299;GO:0019279	EC:4.4.1.8, EC:2.7.1.36,	3.4	3.2	3.0	3.0
AH15987	gi|149220932	Puromycin-sensitive aminopeptidase	GO:0009926		14.8	9.4	5.1	6.2
AH17420	gi|149213814	Auxin-induced protein 5NG4			23.8	34.6	37.2	26.1
AH17540	gi|30420115	Allergen Ara h 1, clone P41B precursor			26.8	41.8	28.8	22.5
AH17861	gi|149214160	Acyl-	GO:0006633	EC:1.14.19.2,	29.2	23.4	17.6	3.2
AH18354	gi|110815181	Translocon-associated protein subunit alpha precursor			5.6	2.2	2.7	2.5
AH18627	TC97936	Solute carrier family 40 member 1	GO:0006826		11.9	19.2	14.8	21.5
AH18690	gi|149216786	Serine carboxypeptidase-like 48 precursor		-	4.2	3.1	2.7	3.1
AH18742	AW201966	1-acyl-sn-glycerol-3-phosphate acyltransferase zeta precursor	GO:0019432		3.0	2.3	2.3	3.2
AH19829	gi|149215413	Expansin-A1 precursor	GO:0009739;GO:0010114;GO:0009664		6.4	6.9	6.1	5.1
AH19830	gi|149213371	Arachin Ahy-3 precursor			11.6	18.2	14.3	10.3
AH19851	gi|146771807	Glycinin precursor		-	95.2	105.6	102.9	29.1
AH19942	gi|149222254	Vesicle transport v-SNARE 13		-	14.8	17.9	13.2	8.4
AH20472	gi|149215833	Ethylene-responsive transcription factor 1	GO:0006355		4.1	3.6	3.4	2.5
AH20823	gi|109277576	1-deoxy-D-xylulose-5-phosphate synthase, chloroplast precursor	GO:0016114;GO:0015995;GO:0019288	EC:2.2.1.7,	25.2	29.4	28.3	8.9
AH20891	gi|149216130	Hyaluronan mediated motility receptor		-	18.3	23.2	15.8	13.3
AH20892	gi|149219982	Xylose isomerase	GO:0042732;GO:0006098	EC:5.3.1.5,	3.9	2.8	2.2	2.3
AH21962	gi|110810477	Arachin Ahy-3 precursor			36.7	54.4	31.1	40.1
AH22969	gi|110814312	Hypothetical protein yfaU	GO:0006725		32.0	9.9	9.3	15.1
AH23161	gi|149218301	Cysteine proteinase 15A precursor	GO:0006950;GO:0006508	EC:3.4.22,	3.9	3.2	2.4	2.1
AH23871	gi|110814191	Glutaredoxin-C1	GO:0045454;GO:0006810;GO:0006118	EC:1.20.4.1,	4.4	4.1	2.5	2.1
AH24204	gi|149218703	Vicilin-like antimicrobial peptides 2-2 precursor		-	31.8	52.0	38.1	18.2
AH24604	gi|110814256	Peroxidase 55 precursor	GO:0006979;GO:0006118	EC:1.11.1.7,	9.5	7.7	6.0	4.8
AH25389	gi|30419906	18 kDa seed maturation protein	GO:0009790		22.9	39.8	17.3	17.1
AH25521	gi|30419972	Basic 7S globulin 2 precursor	GO:0006508	EC:3.4.23.1,	28.9	42.2	36.3	21.2
AH26565	gi|30420494	Gibberellin 2-beta-dioxygenase 1		EC:1.14.11.13, EC:1.13.11	5.0	6.2	3.0	3.9
AH26773	gi|30420598	Thiazole biosynthetic enzyme, chloroplast precursor	GO:0006974;GO:0009228;GO:0006118		8.0	12.3	6.3	7.0
AH27472	gi|56690261	Protein disulfide-isomerase precursor	GO:0045454	EC:5.3.4.1,	8.6	4.2	3.4	4.3
AH27529	gi|30419943	1-Cys peroxiredoxin		EC:1.11.1.15,	20.2	24.3	22.7	13.8
AH29784	gi|110810505	Nuclear transcription factor Y subunit B-6		-	9.6	12.2	9.2	6.4
AH29786	gi|110810547	Intracellular protease 1			2.3	3.7	2.0	2.5
AH29936	gi|110810652	Oleosin 16 kDa			26.5	46.9	34.3	20.7
AH29994	gi|110810497	Conglutin-7 precursor			40.6	42.7	33.6	21.2
AH30161	gi|110811049	Glucose and ribitol dehydrogenase	GO:0008152		12.9	19.9	13.0	10.2
AH30179	gi|110811067	Desiccation-related protein PCC13-62 precursor	GO:0006950		69.9	63.0	61.3	29.7
AH30187	gi|110811075	Em-like protein GEA6	GO:0048316		17.9	20.3	16.3	8.5
AH30279	gi|110811212	Probable aquaporin TIP-type alpha		-	12.1	8.7	6.7	5.5
AH30361	gi|110810497	Conglutin-7 precursor			44.0	89.8	56.2	30.2
AH30362	gi|110811542	P24 oleosin isoform A			21.0	44.2	33.6	32.8
AH30432	gi|110811592	Putative GPI-anchored protein At3g06035 precursor		-	8.9	9.0	8.0	6.2
AH30445	gi|110811520	Conglutin precursor			28.1	52.5	39.2	26.5
AH30466	gi|56690164	Putative oleosin 5	GO:0010344;GO:0019915		24.9	39.1	28.1	25.1
AH30469	gi|110811622	Legumin B precursor			11.1	23.2	17.2	13.4
AH30513	gi|110811651	Legumin J precursor			10.3	11.9	9.6	6.3
AH30616	gi|110810554	Conglutin-7 precursor			31.3	84.9	50.5	30.8
AH32281	AHUN10771	3-ketoacyl-CoA synthase 12 precursor	GO:0009058		3.3	3.5	3.1	2.7
AH32426	gi|149221199	Aquaporin PIP2-1	GO:0009414;GO:0006833		3.3	4.2	3.1	6.1
AH32602	gi|115598289	Proline oxidase, mitochondrial precursor	GO:0006537;GO:0006979;GO:0006562	EC:1.5.99.8,	8.0	2.0	8.5	11.2
AH32842	gi|146771527	Putative GPI-anchored protein At5g19250 precursor			7.5	7.7	8.8	6.1
AH33330	gi|149220072	Aquaporin PIP2-1	GO:0009414;GO:0006833		3.4	4.4	3.2	6.5
AH33448	gi|149215788	Uncharacterized transporter YBR287W	GO:0009926		21.8	12.0	9.4	10.1
AH33627	gi|110814548	Endochitinase precursor	GO:0006032;GO:0006952;GO:0009607;GO:0016998	EC:3.2.1.14,	23.5	39.7	2.6	8.9
AH33860	CV530451	Serine carboxypeptidase 3 precursor	GO:0006508	EC:3.4.16.5, EC:3.4.16.6	3.5	2.9	2.3	2.8
AH34668	CN825523	Hydroxyacylglutathione hydrolase cytoplasmic		EC:3.1.2.6,	3.9	4.8	3.7	3.3
AH35494	gi|149222425	Transmembrane emp24 domain-containing protein 2 precursor	GO:0006886		4.1	2.7	2.6	2.8
AH35987	gi|110812789	Low-molecular-weight cysteine-rich protein LCR5 precursor		-	2.8	2.8	2.6	2.9
AH36107	gi|110814173	Hypothetical protein C19C2.15c in chromosome II	GO:0051302;GO:0050732;GO:0048640	EC:3.1.3.48,	2.1	2.0	2.9	4.5
AH36334	gi|30420028	P24 oleosin isoform A			35.9	70.7	43.5	38.2
AH36361	gi|149213727	Allergen Ara h 1, clone P17 precursor			15.1	17.9	11.3	17.2
AH36370	TC233408	Uncharacterized protein R707	GO:0009644;GO:0016051;GO:0042542;GO:0009408	EC:2.4.1.123,	7.7	5.6	7.2	4.0
AH36434	gi|110814748	Gibberellin 20 oxidase 2			8.5	8.5	8.2	5.8
AH36444	gi|110813457	Putative ER lumen protein retaining receptor C28H8.4	GO:0015031		17.9	13.6	11.2	9.8
AH36624	gi|126161651	Protein transport protein Sec61 subunit alpha	GO:0009306		3.0	2.3	2.0	2.5
AH37821	gi|149224190	Seed lipoxygenase-2		-	2.9	3.3	2.7	2.6
AH37870	TC211410	Cystathionine beta-lyase, chloroplast precursor	GO:0019279	EC:4.4.1.8,	6.1	3.9	3.4	3.8
AH38002	gi|149224329	Peroxidase 51 precursor	GO:0006979;GO:0006118	EC:1.11.1.7,	6.3	3.5	3.2	2.7
AH38150	gi|110810630	Cysteine proteinase inhibitor 4 precursor			7.9	11.2	4.4	6.7
AH38357	gi|110811134	STS14 protein precursor			17.9	2.3	3.5	11.2
AH38760	gi|149219583	aquaporin PIP2-5		-	3.3	4.6	3.1	7.4
AH39354	gi|149225192	Floral homeotic protein AGAMOUS	GO:0006355		17.9	24.2	6.6	8.5
AH39374	TC220940	Phosphoenolpyruvate carboxylase, housekeeping isozyme	GO:0006099;GO:0015979;GO:0015977	EC:4.1.1.31,	2.6	2.5	2.5	2.0
AH39739	gi|149225463	Ent-kaurenoic acid oxidase 2	GO:0009685;GO:0006118		4.7	4.4	3.9	3.4
AH39857	gi|115598123	Branched-chain-amino-acid aminotransferase-like protein 1	GO:0009081	EC:2.6.1.42,	2.9	4.9	4.0	3.5
AH40034	gi|30420167	Glycinin G3 precursor			22.0	39.7	26.2	22.0
AH40120	gi|115597341	Phosphoenolpyruvate carboxylase 1	GO:0006099;GO:0015979;GO:0015977	EC:4.1.1.31,	16.8	3.8	3.3	3.5
AH40304	gi|149225906	Pyruvate, phosphate dikinase, chloroplast precursor	GO:0016310;GO:0008610;GO:0019252;GO:0015979	EC:2.7.9.1,	9.9	10.7	11.5	2.1
AH40349	gi|110810569	Nonspecific lipid-transfer protein precursor	GO:0006869		4.0	12.1	4.6	21.6
AH40559	gi|110810624	Late embryogenesis abundant protein 2		-	29.2	43.1	37.7	21.4
AH40824	gi|116358711	Ferritin, chloroplast precursor	GO:0006879;GO:0006826	EC:1.16.3.1,	51.0	60.4	34.5	15.6
AH40844	gi|30420151	Probable aquaporin PIP2-5	GO:0006810		2.3	2.7	3.8	6.0
AH40901	gi|110812042	17.8 kDa class I heat shock protein	GO:0006950		38.7	31.0	23.8	16.0
AH41405	gi|126164822	Phosphoglycerate kinase, cytosolic	GO:0006096	EC:2.7.2.3,	6.1	2.2	2.7	3.1
AH43311	gi|126162916	Superoxide dismutase	GO:0006801	EC:1.15.1.1,	3.9	12.3	2.6	2.2
AH45934	gi|126160293	Stem-specific protein TSJT1	GO:0010044		5.1	4.1	2.4	1.9
More Abundant in All Tissues compared to Pod Tissues					Mean Fold Change
Probe ID	Gene ID	Annotation (Swiss-Prot)	GO Biological Process ID	EC #	Leaf	Stem	Peg	Root
AH10939	gi|149644067	4-coumarate--CoA ligase 1	GO:0009698	EC:6.2.1.12,	4.5	5.8	2.2	9.2
AH12001	gi|149644808	Glyoxylate reductase	GO:0008152	EC:1.1.1.237, EC:1.1.1.95	4.2	3.9	2.4	2.3
AH12173	gi|149644464	Phenylalanine ammonia-lyase	GO:0009698;GO:0009058;GO:0006559	EC:4.3.1.5,	9.5	7.4	6.4	4.0
AH12399	gi|115597896	Ketol-acid reductoisomerase, chloroplast precursor		-	2.4	2.1	2.5	2.3
AH12753	gi|146771854	S-adenosylmethionine synthetase 1	GO:0009693;GO:0006730	EC:2.5.1.6,	2.5	4.0	2.6	2.5
AH13746	gi|149646048	Putative lactoylglutathione lyase	GO:0005975;GO:0009409	EC:4.4.1.5,	7.7	10.9	5.3	2.0
AH13878	gi|149646138	Lactoylglutathione lyase	GO:0005975	EC:4.4.1.5,	11.6	10.8	5.4	2.8
AH14520	gi|149646579	oligopeptide transporter YGL114W			17.2	10.1	4.9	5.5
AH15979	gi|149645175	Abscisic stress ripening protein 1		-	19.0	8.7	10.8	10.3
AH16341	gi|149647882	CIPK-like protein 1	GO:0006468;GO:0007165	EC:2.7.11,	3.7	2.0	4.3	4.1
AH18477	gi|149216867	Chaperone protein dnaJ 8, chloroplast precursor	GO:0006457		2.4	2.8	6.5	2.6
AH19358	TC211994	Regulatory protein NPR1		-	3.5	3.1	2.2	2.4
AH25635	gi|30420029	ADP-ribosylation factor-like protein 8	GO:0007264		3.6	2.9	2.4	2.5
AH27041	gi|56552931	Glutathione S-transferase APIC	GO:0009407;GO:0006950;GO:0009734	EC:2.5.1.18,	4.8	12.1	3.8	5.6
AH31218	TC228268	Phytoene synthase 2, chloroplast precursor	GO:0009058		15.0	6.9	3.2	2.9
AH43646	gi|126162581	Subtilisin-like protease precursor	GO:0009827;GO:0006508		2.8	5.5	5.5	3.3
AH44122	gi|126162105	Asparagine synthetase	GO:0006541;GO:0006529	EC:6.3.5.4,	3.8	6.1	9.6	12.0
AH45330	gi|126160897	Quinone oxidoreductase-like protein, chloroplast precursor			7.7	9.2	6.6	8.7
AH46307	gi|126159920	Peptidyl-prolyl cis-trans isomerase	GO:0006457	EC:5.2.1.8,	3.4	4.1	5.8	3.4
AH46333	gi|126159894	Auxin-induced protein AUX28	GO:0009414;GO:0009734;GO:0006355		2.2	3.1	2.3	2.3
AH46647	gi|126159580	Probable lipoxygenase 4	GO:0006633;GO:0006118	EC:1.13.11.12,	6.1	3.0	3.4	3.7
